# Supplementary material for: Proteomics- and Metabolomics-Based Analysis of Metabolic Changes in a Swine Model of Pulmonary Hypertension
Source: Int J Mol Sci. 2023 Mar 2;24(5):4870. doi: 10.3390/ijms24054870 (PMC10003314; doi:10.3390/ijms24054870)
Supplement: Supplementary file 1 [file ijms-24-04870-s001.zip]

Archive with 3 entries (3 files):
- suplementary data S1.xlsx
- supplementary data S2.xlsx
- Supplementary figures.pptx
